# Supplementary material for: Hecogenin a Plant Derived Small Molecule as an Antagonist to BACE-1: A Potential Target for Neurodegenerative Disorders
Source: Metabolites. 2023 Jun 16;13(6):758. doi: 10.3390/metabo13060758 (PMC10303843; doi:10.3390/metabo13060758)
Supplement: Supplementary file 1 [file metabolites-13-00758-s001.zip]

Archive with 1 entries (1 files):
- metabolites-2407166-supplementary.pdf
